# Supplementary material for: Comparative functional analyses of the movement and coat proteins of grapevine Pinot gris virus, encoded by symptomatic and asymptomatic variants
Source: Front Plant Sci. 2025 Sep 25;16:1659802. doi: 10.3389/fpls.2025.1659802 (PMC12507868; doi:10.3389/fpls.2025.1659802)
Supplement: Supplementary file 2 [file Table1.xlsx]

## Sheet: List of STables
Supplementary Figures
Comparative functional analyses of the movement and coat proteins of grapevine Pinot gris virus, encoded by the symptomatic and asymptomatic variants
Nikoletta Jaksa-Czotter, Emese Demián, Réka Sáray, Katalin Salánki, Éva Várallyay
*Corresponding authors: jaksa-czotter.nikoletta@uni-mate.hu and varallyay.eva@uni-mate.hu
STable 1
List of primer sequences used for cloning and RT-qPCR reaction.
STable 2
List of the prepared GPGV-MP variants constructs and features.
STable 3
Scores of silencing suppressor activity for the GPGV-CP proteins. The ratios show the number of plants showing systemic silencing related to the total number of infiltrated plants. The systemic silencing efficiency was scored in three independent experiments (n=16).
STable 4
Scores of silencing suppressor activity for the GPGV-MP proteins. The ratios show the number of plants showing systemic silencing related to the total number of infiltrated plants. The systemic silencing efficiency was scored in three independent experiments (n=21).
STable 5
Summary of Netphos 3.1 results for phosphorylation sites of the 5 GPGV-MP variants.

## Sheet: STable1
STable 1
List of primer sequences used for cloning and RT-qPCR reaction
Target gene	Primer Name	Primer Sequence (5'-3')	Reference
In-Fusion cloning
GPGV-CP (ORF3)	GPGV_ORF3_BinHaF	GTCGATCGACGGATCCATGTCGATTCGTCAGGAGTTG	This study
	GPGV_ORF3_BinHaR	TCACTGCAGTGGATCCTACATACTAAATGCACTCTCCCCC	This study
GPGV-MP (ORF2)	GPGV_ORF2_BinHaF	GCTGAGTCGATCGACGGATCCATGGCTCTGATGAAGAGGAT	This study
	GPGV_ORF2s_BinHaR	TCACTGCAGTGGATCTTACCTTCTGTCAGCCCATGAAGT	This study
	GPGV_ORF2as_BinHaR	GAATTCACTGCAGTGGATCCTCAAGGACCAGATCTTTGTT	This study
	GPGV_ORF2as_Short_BinHaR	TCACTGCAGTGGATCCCTTCTGTCAACCCATGAAGCAC	This study
p19	p19_BinHaF	GTCGATCGACGGATCCATGGAACGAGCTATACAAGG	This study
	p19_BinHaR	TCACTGCAGTGGATCTTACTCGCTTTCTTTCTTGAAGG	This study
2b	2b_BinHaF	GTCGATCGACGGATCCATGGAATTGAACGTAGGTGC	This study
	2b_BinHaR	TCACTGCAGTGGATCTCAGAAAGCACCTTCCGCC	This study
P0	P0_BinHaF	GTCGATCGACGGATCCATGCAATTTCTCGCTCACG	This study
	P0_BinHaR	TCACTGCAGTGGATCTCATACAAACATTTCGGTGTAGACC	This study
Gene expression
mGFP	GFP-ER Taq-Fw2	GCCAACACTTGTCACTACTTTCTC	Gouveia et al. 2012
	GFP-Taq-Rv2	GTAGTTCCCGTCGTCCTTGAAG
Ubiquitin	ubi3	GCCGACTACAACATCCAGAAGG/TGCAACACAGCGAGCTTAACC	Rottenberg et al. 2006.
	ubi3B	CTCTTGCCGACTACAACATCC/CTCCTTACGAAGCCTCTGAACC

## Sheet: STable2
STable 2
List of the prepared GPGV-MP variants constructs and features
Variants name	Primer name* for preparing MP varaiants	Template
GPGV-MPs	GPGV_ORF2_BinHaF	symtomatic (MK953677.1 - HUCSK9s)
	GPGV_ORF2s_BinHaR
GPGV-MPas	GPGV_ORF2_BinHaF	asymtomatic (MK953676.1 - HUCSK8as)
	GPGV_ORF2as_BinHaR
GPGV-Mpmix	GPGV_ORF2_BinHaF	asymtomatic (MK953676.1 - HUCSK8as)
	GPGV_ORF2s_BinHaR
GPGV-MPshort	GPGV_ORF2_BinHaF	asymtomatic (MK953676.1 - HUCSK8as)
	GPGV_ORF2as_Short_BinHaR
GPGV-MP HU-27	GPGV_ORF2_BinHaF	symptomatic (PV208197 - HU-27)
	GPGV_ORF2as_BinHaR
* Primer sequence in STable1

## Sheet: STable3
STable 3
Scores of silencing suppressor activity for the GPGV-CP proteins. The ratios show the number of plants showing systemic silencing related to the total number of infiltrated plants. The systemic silencing efficiency was scored in three independent experiments. (n=16).
Systemic silenced plants/ total infiltrated plants
	I.	II.	III.
pBinHa	2/3	3/3	9/10
p19	0/3	0/3	0/10
P0	2/3	1/3	9/10
ORF3s	1/3	3/3	8/10
ORF3as	2/3	3/3	6/10

## Sheet: STable4
STable 4
Scores of silencing suppressor activity for the GPGV-MP proteins. The ratios show the number of plants showing systemic silencing related to the total number of infiltrated plants. The systemic silencing efficiency was scored in three independent experiments, (n=21).
Systemic silenced plants/ total infiltrated plants
	I.	II.	III.
pBin	3/3	8/8	9/10
p19	0/3	0/8	0/10
P0	1/3	8/8	9/10
MPs	2/3	6/8	4/10
MPas	2/3	6/8	3/10

## Sheet: STable5
STable 5
Summary of Netphos 3.1 results for phosphorylation sites of the 5 GPGV-MP variants
Protein	Serine	Threonin	Tyrosine
MK953676.1_HUCSK8as	35	7	9
MK953677.1_HUCSK9s	37	6	8
PV208197_HU27	35	7	8
ORF2_mix	37	7	9
ORF2_short	35	7	9
